# Supplementary material for: The Association between Blood Indexes and Immune Cell Concentrations in the Primary Tumor Microenvironment Predicting Survival of Immunotherapy in Gastric Cancer
Source: Cancers (Basel). 2022 Jul 25;14(15):3608. doi: 10.3390/cancers14153608 (PMC9332606; doi:10.3390/cancers14153608)
Supplement: Supplementary file 1 [file cancers-14-03608-s001.zip]

Archive with 1 entries (1 files):
- cancers-1804145-supplementary.pdf
